# Supplementary material for: Pseudomonas aeruginosa Virulence Factors Support Voriconazole Effects on Aspergillus fumigatus
Source: Pathogens. 2021 Apr 26;10(5):519. doi: 10.3390/pathogens10050519 (PMC8146861; doi:10.3390/pathogens10050519)
Supplement: Supplementary file 1 [file pathogens-10-00519-s001.zip]

Archive with 1 entries (1 files):
- pathogens-1170880-supplementary.pdf
